# Supplementary material for: Anti-Obesity Effects of Tanshinone I from Salvia miltiorrhiza Bunge in Mice Fed a High-Fat Diet through Inhibition of Early Adipogenesis
Source: Nutrients. 2020 Apr 27;12(5):1242. doi: 10.3390/nu12051242 (PMC7281980; doi:10.3390/nu12051242)
Supplement: Supplementary file 1 [file nutrients-12-01242-s001.zip]

Archive with 1 entries (1 files):
- nutrients-768740-supplementary.rar
